# Supplementary material for: A TARP Syndrome Phenotype Is Associated with a Novel Splicing Variant in RBM10
Source: Genes (Basel). 2022 Nov 18;13(11):2154. doi: 10.3390/genes13112154 (PMC9691016; doi:10.3390/genes13112154)
Supplement: Supplementary file 1 [file genes-13-02154-s001.zip]

Archive with 1 entries (1 files):
- genes-1953148-supplementary.pdf
